# Supplementary material for: Causal association between thyroid dysfunction and sepsis: a two-sample mendelian randomization study
Source: Front Endocrinol (Lausanne). 2024 Mar 22;15:1348248. doi: 10.3389/fendo.2024.1348248 (PMC10995304; doi:10.3389/fendo.2024.1348248)
Supplement: Supplementary file 2 [file DataSheet_2.xlsx]

## Sheet: S1
Supplementary Table S1. The instrumental variables used in the Mendelian randomization analysis for the causal effects of the thyroid dysfunction on the sepsis.
Epourse	Outcome	SNPs	Chr	EA	OA	EAF	BETA	SE	P value	Samplesize	R2	F value
Hypothyroidism	AAPS	rs10126000	9	A	C	0.688692	-0.0683	0.0104	5.13334e-11	461066	0.00200026	924.097
Hypothyroidism	AAPS	rs10424978	19	A	C	0.624328	-0.0775	0.0102	2.76694e-14	461066	0.00281744	1302.69
Hypothyroidism	AAPS	rs1079418	6	G	A	0.262374	-0.0657	0.011	2.13998e-09	461066	0.00167077	771.623
Hypothyroidism	AAPS	rs10917477	1	G	A	0.386901	0.064	0.01	1.75299e-10	461066	0.00194321	897.69
Hypothyroidism	AAPS	rs11406335	13	TG	T	0.417169	-0.057	0.0103	3.43598e-08	461066	0.00157992	729.596
Hypothyroidism	AAPS	rs114285740	1	C	G	0.0273776	0.1669	0.0301	3.05999e-08	461066	0.00148348	684.996
Hypothyroidism	AAPS	rs11675342	2	T	C	0.387729	0.0906	0.01	1.39605e-19	461066	0.00389725	1803.91
Hypothyroidism	AAPS	rs11875260	18	G	A	0.172925	0.0751	0.0135	2.53998e-08	461066	0.00161329	745.032
Hypothyroidism	AAPS	rs12117927	1	A	C	0.476541	0.0627	0.0105	2.28802e-09	461066	0.00196132	906.07
Hypothyroidism	AAPS	rs12379417	9	A	G	0.317559	0.0583	0.0103	1.51001e-08	461066	0.00147318	680.234
Hypothyroidism	AAPS	rs12582330	12	T	G	0.624365	-0.061	0.0109	2.05201e-08	461066	0.0017454	806.147
Hypothyroidism	AAPS	rs12593201	15	A	G	0.325432	0.0905	0.0112	7.68953e-16	461066	0.00359595	1663.94
Hypothyroidism	AAPS	rs12984428	19	A	G	0.35604	-0.0659	0.0102	1.10601e-10	461066	0.0019914	919.995
Hypothyroidism	AAPS	rs13090803	3	T	G	0.190624	0.0829	0.0128	9.00119e-11	461066	0.00212064	979.829
Hypothyroidism	AAPS	rs13109179	4	A	G	0.461895	0.0647	0.01	9.4189e-11	461066	0.00208089	961.423
Hypothyroidism	AAPS	rs1364450	6	C	A	0.126235	0.0886	0.0139	1.97102e-10	461066	0.0017317	799.808
Hypothyroidism	AAPS	rs142997491	16	G	A	0.0135637	0.2385	0.0412	7.01504e-09	461066	0.00152214	702.873
Hypothyroidism	AAPS	rs1432806	5	G	A	0.338619	0.0583	0.0105	2.88602e-08	461066	0.0015224	702.996
Hypothyroidism	AAPS	rs1479565	5	A	G	0.498866	0.0975	0.0101	7.52835e-22	461066	0.0047531	2201.95
Hypothyroidism	AAPS	rs1534430	2	T	C	0.428394	-0.086	0.0101	1.44012e-17	461066	0.00362216	1676.12
Hypothyroidism	AAPS	rs187707293	4	A	T	0.0133864	0.2419	0.044	3.98602e-08	461066	0.00154566	713.749
Hypothyroidism	AAPS	rs2114702	14	A	T	0.26671	0.07	0.0111	2.99902e-10	461066	0.00191664	885.392
Hypothyroidism	AAPS	rs2234167	1	A	G	0.102013	0.0825	0.015	3.75198e-08	461066	0.00124699	575.661
Hypothyroidism	AAPS	rs2247314	6	C	T	0.376495	-0.086	0.0104	1.06488e-16	461066	0.00347237	1606.56
Hypothyroidism	AAPS	rs229528	22	T	C	0.496016	0.0903	0.01	2.31206e-19	461066	0.00407679	1887.35
Hypothyroidism	AAPS	rs2445608	8	A	G	0.430366	-0.0593	0.0101	3.78704e-09	461066	0.00172414	796.313
Hypothyroidism	AAPS	rs244685	5	G	T	0.79915	-0.0858	0.0132	7.0583e-11	461066	0.00236322	1092.18
Hypothyroidism	AAPS	rs307558	3	A	G	0.742625	-0.0688	0.0119	8.01493e-09	461066	0.00180943	835.777
Hypothyroidism	AAPS	rs3087243	2	A	G	0.386088	-0.1466	0.0102	4.77309e-47	461066	0.010188	4745.68
Hypothyroidism	AAPS	rs3118469	10	T	A	0.295174	0.0803	0.0106	3.8212e-14	461066	0.002683	1240.36
Hypothyroidism	AAPS	rs3184504	12	C	T	0.668513	-0.1734	0.0102	7.50412e-65	461066	0.0133261	6227.19
Hypothyroidism	AAPS	rs34536443	19	C	G	0.0440279	-0.1863	0.0263	1.46083e-12	461066	0.00292165	1351.02
Hypothyroidism	AAPS	rs3775291	4	T	C	0.287788	-0.0649	0.0108	1.646e-09	461066	0.00172664	797.468
Hypothyroidism	AAPS	rs4409785	11	C	T	0.142566	0.1069	0.0133	8.04452e-16	461066	0.00279384	1291.75
Hypothyroidism	AAPS	rs4529854	10	T	C	0.723438	-0.0768	0.0107	6.55843e-13	461066	0.00236019	1090.77
Hypothyroidism	AAPS	rs4835534	4	C	T	0.156356	-0.1421	0.0132	7.05667e-27	461066	0.00532711	2469.29
Hypothyroidism	AAPS	rs5912815	X	G	T	0.576761	-0.0511	0.0084	1.05499e-09	461066	0.00127483	588.53
Hypothyroidism	AAPS	rs61759532	17	T	C	0.188941	0.0905	0.0122	1.42102e-13	461066	0.00251019	1160.27
Hypothyroidism	AAPS	rs6679677	1	A	C	0.108444	0.3637	0.0159	2.38781e-115	461066	0.0255782	12102.8
Hypothyroidism	AAPS	rs7030280	9	T	C	0.745664	0.2075	0.0108	1.02e-82	461066	0.0163312	7654.72
Hypothyroidism	AAPS	rs71508903	10	T	C	0.210816	0.0934	0.0125	9.33684e-14	461066	0.00290272	1342.24
Hypothyroidism	AAPS	rs7223956	17	C	T	0.897005	-0.0902	0.0144	4.26904e-10	461066	0.00150333	694.175
Hypothyroidism	AAPS	rs736374	11	A	G	0.375103	0.0832	0.0103	6.00344e-16	461066	0.00324516	1501.1
Hypothyroidism	AAPS	rs7441808	4	G	A	0.21091	0.0766	0.0111	5.16654e-12	461066	0.00195304	902.239
Hypothyroidism	AAPS	rs7488011	12	T	C	0.356485	0.1052	0.0111	2.51826e-21	461066	0.00507763	2353.06
Hypothyroidism	AAPS	rs7574865	2	G	T	0.74252	-0.1321	0.0117	1.66686e-29	461066	0.00667248	3097.11
Hypothyroidism	AAPS	rs7742626	6	C	T	0.267343	0.0686	0.0116	3.41201e-09	461066	0.00184352	851.55
Hypothyroidism	AAPS	rs78765971	1	G	GAC	0.146942	0.2444	0.0162	1.67919e-51	461066	0.0149747	7009.24
Hypothyroidism	AAPS	rs79490353	13	C	T	0.0241151	0.2006	0.0349	8.82003e-09	461066	0.001894	874.911
Hypothyroidism	AAPS	rs7990020	13	C	A	0.453482	0.0577	0.0101	9.9731e-09	461066	0.00165024	762.122
Hypothyroidism	AAPS	rs853305	8	C	T	0.718894	-0.0802	0.0111	4.39845e-13	461066	0.00259964	1201.73
Hypothyroidism	AAPS	rs881858	6	A	G	0.747899	0.0665	0.0108	8.45707e-10	461066	0.0016676	770.153
Hypothyroidism	AAPS	rs911760	9	A	C	0.212143	0.0879	0.0125	1.95389e-12	461066	0.00258276	1193.9
Hypothyroidism	AAPS	rs926103	1	C	T	0.697985	-0.0678	0.0104	7.65244e-11	461066	0.00193805	895.298
Hypothyroidism	AAPS	rs9264277	6	C	T	0.645071	-0.0862	0.0111	9.03233e-15	461066	0.00340246	1574.11
Hypothyroidism	AAPS	rs9277559	6	C	T	0.331026	-0.133	0.012	1.86294e-28	461066	0.00783438	3640.67
Hypothyroidism	AAPS	rs9497965	6	T	C	0.409035	0.0827	0.0102	3.70681e-16	461066	0.00330646	1529.55
Hypothyroidism	AAPS	rs9511151	13	A	G	0.279567	-0.0976	0.0106	3.07822e-20	461066	0.00383715	1775.99
Hypothyroidism	AAPS	rs9902341	17	T	C	0.172257	0.0801	0.0129	4.68198e-10	461066	0.00182965	845.131
Hypothyroidism	OS	rs10126000		A	C	0.688692	-0.0683	0.0104	5.13e-11	410141	0.00200026	822.029
Hypothyroidism	OS	rs10424978		A	C	0.624328	-0.0775	0.0102	2.77e-14	410141	0.00281744	1158.81
Hypothyroidism	OS	rs1079418		G	A	0.262374	-0.0657	0.011	2.14e-09	410141	0.00167077	686.396
Hypothyroidism	OS	rs10917477		G	A	0.386901	0.064	0.01	1.75e-10	410141	0.00194321	798.539
Hypothyroidism	OS	rs114285740		C	G	0.0273776	0.1669	0.0301	3.06e-08	410141	0.00148348	609.338
Hypothyroidism	OS	rs11675342		T	C	0.387729	0.0906	0.01	1.4e-19	410141	0.00389725	1604.67
Hypothyroidism	OS	rs11875260		G	A	0.172925	0.0751	0.0135	2.54e-08	410141	0.00161329	662.743
Hypothyroidism	OS	rs12117927		A	C	0.476541	0.0627	0.0105	2.29e-09	410141	0.00196132	805.994
Hypothyroidism	OS	rs12379417		A	G	0.317559	0.0583	0.0103	1.51e-08	410141	0.00147318	605.101
Hypothyroidism	OS	rs12582330		T	G	0.624365	-0.061	0.0109	2.05e-08	410141	0.0017454	717.107
Hypothyroidism	OS	rs12593201		A	G	0.325432	0.0905	0.0112	7.69e-16	410141	0.00359595	1480.16
Hypothyroidism	OS	rs12984428		A	G	0.35604	-0.0659	0.0102	1.11e-10	410141	0.0019914	818.381
Hypothyroidism	OS	rs13090803		T	G	0.190624	0.0829	0.0128	9e-11	410141	0.00212064	871.606
Hypothyroidism	OS	rs13109179		A	G	0.461895	0.0647	0.01	9.42e-11	410141	0.00208089	855.233
Hypothyroidism	OS	rs1364450		C	A	0.126235	0.0886	0.0139	1.97e-10	410141	0.0017317	711.468
Hypothyroidism	OS	rs142997491		G	A	0.0135637	0.2385	0.0412	7.02e-09	410141	0.00152214	625.24
Hypothyroidism	OS	rs1432806		G	A	0.338619	0.0583	0.0105	2.89e-08	410141	0.0015224	625.35
Hypothyroidism	OS	rs1479565		A	G	0.498866	0.0975	0.0101	7.53e-22	410141	0.0047531	1958.74
Hypothyroidism	OS	rs1534430		T	C	0.428394	-0.086	0.0101	1.44e-17	410141	0.00362216	1490.99
Hypothyroidism	OS	rs187707293		A	T	0.0133864	0.2419	0.044	3.99e-08	410141	0.00154565	634.915
Hypothyroidism	OS	rs2111485		G	A	0.479023	0.0813	0.0102	1.43e-15	410141	0.00329903	1357.54
Hypothyroidism	OS	rs2114702		A	T	0.26671	0.07	0.0111	3e-10	410141	0.00191664	787.599
Hypothyroidism	OS	rs2234167		A	G	0.102013	0.0825	0.015	3.75e-08	410141	0.00124699	512.078
Hypothyroidism	OS	rs2247314		C	T	0.376495	-0.086	0.0104	1.06e-16	410141	0.00347237	1429.12
Hypothyroidism	OS	rs229528		T	C	0.496016	0.0903	0.01	2.31e-19	410141	0.00407679	1678.89
Hypothyroidism	OS	rs2445608		A	G	0.430366	-0.0593	0.0101	3.79e-09	410141	0.00172414	708.36
Hypothyroidism	OS	rs244685		G	T	0.79915	-0.0858	0.0132	7.06e-11	410141	0.00236322	971.546
Hypothyroidism	OS	rs3087243		A	G	0.386088	-0.1466	0.0102	4.77e-47	410141	0.010188	4221.52
Hypothyroidism	OS	rs3118469		T	A	0.295174	0.0803	0.0106	3.82e-14	410141	0.002683	1103.36
Hypothyroidism	OS	rs3184504		C	T	0.668513	-0.1734	0.0102	7.5e-65	410141	0.0133261	5539.39
Hypothyroidism	OS	rs34536443		C	G	0.0440279	-0.1863	0.0263	1.46e-12	410141	0.00292165	1201.8
Hypothyroidism	OS	rs3775291		T	C	0.287788	-0.0649	0.0108	1.65e-09	410141	0.00172664	709.387
Hypothyroidism	OS	rs434294		G	A	0.322802	-0.0683	0.0109	3.36e-10	410141	0.0020395	838.187
Hypothyroidism	OS	rs4409785		C	T	0.142566	0.1069	0.0133	8.04e-16	410141	0.00279384	1149.07
Hypothyroidism	OS	rs4529854		T	C	0.723438	-0.0768	0.0107	6.56e-13	410141	0.00236019	970.294
Hypothyroidism	OS	rs4835534		C	T	0.156356	-0.1421	0.0132	7.06e-27	410141	0.00532711	2196.56
Hypothyroidism	OS	rs61759532		T	C	0.188941	0.0905	0.0122	1.42e-13	410141	0.00251018	1032.12
Hypothyroidism	OS	rs61877856		T	C	0.197495	-0.0658	0.0115	1.14e-08	410141	0.00137242	563.655
Hypothyroidism	OS	rs6679677		A	C	0.108444	0.3637	0.0159	2.39e-115	410141	0.0255782	10766
Hypothyroidism	OS	rs7030280		T	C	0.745664	0.2075	0.0108	1.02e-82	410141	0.0163312	6809.25
Hypothyroidism	OS	rs71508903		T	C	0.210816	0.0934	0.0125	9.34e-14	410141	0.00290272	1193.99
Hypothyroidism	OS	rs7223956		C	T	0.897005	-0.0902	0.0144	4.27e-10	410141	0.00150333	617.502
Hypothyroidism	OS	rs736374		A	G	0.375103	0.0832	0.0103	6e-16	410141	0.00324516	1335.3
Hypothyroidism	OS	rs7441808		G	A	0.21091	0.0766	0.0111	5.17e-12	410141	0.00195304	802.586
Hypothyroidism	OS	rs7488011		T	C	0.356485	0.1052	0.0111	2.52e-21	410141	0.00507763	2093.16
Hypothyroidism	OS	rs7574865		G	T	0.74252	-0.1321	0.0117	1.67e-29	410141	0.00667248	2755.03
Hypothyroidism	OS	rs7742626		C	T	0.267343	0.0686	0.0116	3.41e-09	410141	0.00184352	757.496
Hypothyroidism	OS	rs79490353		C	T	0.0241151	0.2006	0.0349	8.82e-09	410141	0.001894	778.277
Hypothyroidism	OS	rs7990020		C	A	0.453482	0.0577	0.0101	9.97e-09	410141	0.00165024	677.945
Hypothyroidism	OS	rs853305		C	T	0.718894	-0.0802	0.0111	4.4e-13	410141	0.00259964	1068.99
Hypothyroidism	OS	rs881858		A	G	0.747899	0.0665	0.0108	8.46e-10	410141	0.0016676	685.089
Hypothyroidism	OS	rs911760		A	C	0.212143	0.0879	0.0125	1.95e-12	410141	0.00258276	1062.03
Hypothyroidism	OS	rs926103		C	T	0.697985	-0.0678	0.0104	7.65e-11	410141	0.00193805	796.412
Hypothyroidism	OS	rs9277559		C	T	0.331026	-0.133	0.012	1.86e-28	410141	0.00783438	3238.56
Hypothyroidism	OS	rs9497965		T	C	0.409035	0.0827	0.0102	3.71e-16	410141	0.00330646	1360.61
Hypothyroidism	OS	rs9511151		A	G	0.279567	-0.0976	0.0106	3.08e-20	410141	0.00383715	1579.83
Hypothyroidism	OS	rs9902341		T	C	0.172257	0.0801	0.0129	4.68e-10	410141	0.00182965	751.785
Hypothyroidism	PS	rs10075764		G	A	0.302413	-0.057	0.0104	4.25598e-08	461066	0.00137081	632.901
Hypothyroidism	PS	rs10126000		A	C	0.688692	-0.0683	0.0104	5.13334e-11	461066	0.00200026	924.097
Hypothyroidism	PS	rs10424978		A	C	0.624328	-0.0775	0.0102	2.76694e-14	461066	0.00281744	1302.69
Hypothyroidism	PS	rs1079418		G	A	0.262374	-0.0657	0.011	2.13998e-09	461066	0.00167077	771.623
Hypothyroidism	PS	rs10917477		G	A	0.386901	0.064	0.01	1.75299e-10	461066	0.00194321	897.69
Hypothyroidism	PS	rs11171710		A	G	0.443916	-0.0698	0.01	3.18713e-12	461066	0.00240537	1111.7
Hypothyroidism	PS	rs114285740		C	G	0.0273776	0.1669	0.0301	3.05999e-08	461066	0.00148348	684.996
Hypothyroidism	PS	rs11675342		T	C	0.387729	0.0906	0.01	1.39605e-19	461066	0.00389725	1803.91
Hypothyroidism	PS	rs11875260		G	A	0.172925	0.0751	0.0135	2.53998e-08	461066	0.00161329	745.032
Hypothyroidism	PS	rs12117927		A	C	0.476541	0.0627	0.0105	2.28802e-09	461066	0.00196132	906.07
Hypothyroidism	PS	rs12379417		A	G	0.317559	0.0583	0.0103	1.51001e-08	461066	0.00147318	680.234
Hypothyroidism	PS	rs12582330		T	G	0.624365	-0.061	0.0109	2.05201e-08	461066	0.0017454	806.147
Hypothyroidism	PS	rs12593201		A	G	0.325432	0.0905	0.0112	7.68953e-16	461066	0.00359595	1663.94
Hypothyroidism	PS	rs12984428		A	G	0.35604	-0.0659	0.0102	1.10601e-10	461066	0.0019914	919.995
Hypothyroidism	PS	rs13090803		T	G	0.190624	0.0829	0.0128	9.00119e-11	461066	0.00212064	979.829
Hypothyroidism	PS	rs13109179		A	G	0.461895	0.0647	0.01	9.4189e-11	461066	0.00208089	961.423
Hypothyroidism	PS	rs1364450		C	A	0.126235	0.0886	0.0139	1.97102e-10	461066	0.0017317	799.808
Hypothyroidism	PS	rs142997491		G	A	0.0135637	0.2385	0.0412	7.01504e-09	461066	0.00152214	702.873
Hypothyroidism	PS	rs1432806		G	A	0.338619	0.0583	0.0105	2.88602e-08	461066	0.0015224	702.996
Hypothyroidism	PS	rs1479565		A	G	0.498866	0.0975	0.0101	7.52835e-22	461066	0.0047531	2201.95
Hypothyroidism	PS	rs1534430		T	C	0.428394	-0.086	0.0101	1.44012e-17	461066	0.00362216	1676.12
Hypothyroidism	PS	rs187707293		A	T	0.0133864	0.2419	0.044	3.98602e-08	461066	0.00154566	713.749
Hypothyroidism	PS	rs2111485		G	A	0.479023	0.0813	0.0102	1.42692e-15	461066	0.00329903	1526.1
Hypothyroidism	PS	rs2114702		A	T	0.26671	0.07	0.0111	2.99902e-10	461066	0.00191664	885.392
Hypothyroidism	PS	rs2234167		A	G	0.102013	0.0825	0.015	3.75198e-08	461066	0.00124699	575.661
Hypothyroidism	PS	rs2247314		C	T	0.376495	-0.086	0.0104	1.06488e-16	461066	0.00347237	1606.56
Hypothyroidism	PS	rs229528		T	C	0.496016	0.0903	0.01	2.31206e-19	461066	0.00407679	1887.35
Hypothyroidism	PS	rs2445608		A	G	0.430366	-0.0593	0.0101	3.78704e-09	461066	0.00172414	796.313
Hypothyroidism	PS	rs244685		G	T	0.79915	-0.0858	0.0132	7.0583e-11	461066	0.00236322	1092.18
Hypothyroidism	PS	rs2988277		T	C	0.287022	0.0593	0.0106	2.48702e-08	461066	0.00143923	664.534
Hypothyroidism	PS	rs3087243		A	G	0.386088	-0.1466	0.0102	4.77309e-47	461066	0.010188	4745.68
Hypothyroidism	PS	rs3118469		T	A	0.295174	0.0803	0.0106	3.8212e-14	461066	0.002683	1240.36
Hypothyroidism	PS	rs3184504		C	T	0.668513	-0.1734	0.0102	7.50412e-65	461066	0.0133261	6227.19
Hypothyroidism	PS	rs34536443		C	G	0.0440279	-0.1863	0.0263	1.46083e-12	461066	0.00292165	1351.02
Hypothyroidism	PS	rs3775291		T	C	0.287788	-0.0649	0.0108	1.646e-09	461066	0.00172664	797.468
Hypothyroidism	PS	rs434294		G	A	0.322802	-0.0683	0.0109	3.36101e-10	461066	0.0020395	942.261
Hypothyroidism	PS	rs4409785		C	T	0.142566	0.1069	0.0133	8.04452e-16	461066	0.00279384	1291.75
Hypothyroidism	PS	rs4529854		T	C	0.723438	-0.0768	0.0107	6.55843e-13	461066	0.00236019	1090.77
Hypothyroidism	PS	rs4835534		C	T	0.156356	-0.1421	0.0132	7.05667e-27	461066	0.00532711	2469.29
Hypothyroidism	PS	rs61759532		T	C	0.188941	0.0905	0.0122	1.42102e-13	461066	0.00251019	1160.27
Hypothyroidism	PS	rs61877856		T	C	0.197495	-0.0658	0.0115	1.137e-08	461066	0.00137242	633.641
Hypothyroidism	PS	rs6679677		A	C	0.108444	0.3637	0.0159	2.38781e-115	461066	0.0255782	12102.8
Hypothyroidism	PS	rs6908626		T	G	0.17075	0.1441	0.0141	2.03704e-24	461066	0.00588036	2727.26
Hypothyroidism	PS	rs7030280		T	C	0.745664	0.2075	0.0108	1.02e-82	461066	0.0163312	7654.72
Hypothyroidism	PS	rs71508903		T	C	0.210816	0.0934	0.0125	9.33684e-14	461066	0.00290272	1342.24
Hypothyroidism	PS	rs7223956		C	T	0.897005	-0.0902	0.0144	4.26904e-10	461066	0.00150333	694.175
Hypothyroidism	PS	rs73192661		T	C	0.428858	-0.1061	0.01	4.05229e-26	461066	0.00551466	2556.71
Hypothyroidism	PS	rs736374		A	G	0.375103	0.0832	0.0103	6.00344e-16	461066	0.00324516	1501.1
Hypothyroidism	PS	rs7441808		G	A	0.21091	0.0766	0.0111	5.16654e-12	461066	0.00195304	902.239
Hypothyroidism	PS	rs7488011		T	C	0.356485	0.1052	0.0111	2.51826e-21	461066	0.00507763	2353.06
Hypothyroidism	PS	rs7574865		G	T	0.74252	-0.1321	0.0117	1.66686e-29	461066	0.00667248	3097.11
Hypothyroidism	PS	rs7742626		C	T	0.267343	0.0686	0.0116	3.41201e-09	461066	0.00184352	851.55
Hypothyroidism	PS	rs79490353		C	T	0.0241151	0.2006	0.0349	8.82003e-09	461066	0.001894	874.911
Hypothyroidism	PS	rs7990020		C	A	0.453482	0.0577	0.0101	9.9731e-09	461066	0.00165024	762.122
Hypothyroidism	PS	rs853305		C	T	0.718894	-0.0802	0.0111	4.39845e-13	461066	0.00259964	1201.73
Hypothyroidism	PS	rs881858		A	G	0.747899	0.0665	0.0108	8.45707e-10	461066	0.0016676	770.153
Hypothyroidism	PS	rs911760		A	C	0.212143	0.0879	0.0125	1.95389e-12	461066	0.00258276	1193.9
Hypothyroidism	PS	rs926103		C	T	0.697985	-0.0678	0.0104	7.65244e-11	461066	0.00193805	895.298
Hypothyroidism	PS	rs9271365		G	T	0.443466	0.2484	0.0105	4.90908e-123	461066	0.0304569	14483.7
Hypothyroidism	PS	rs9277559		C	T	0.331026	-0.133	0.012	1.86294e-28	461066	0.00783438	3640.67
Hypothyroidism	PS	rs9497965		T	C	0.409035	0.0827	0.0102	3.70681e-16	461066	0.00330646	1529.55
Hypothyroidism	PS	rs9511151		A	G	0.279567	-0.0976	0.0106	3.07822e-20	461066	0.00383715	1775.99
Hypothyroidism	PS	rs9902341		T	C	0.172257	0.0801	0.0129	4.68198e-10	461066	0.00182965	845.131
Hypothyroidism	SS	rs10075764		G	A	0.302413	-0.057	0.0104	4.26e-08	461066	0.00137081	632.901
Hypothyroidism	SS	rs10126000		A	C	0.688692	-0.0683	0.0104	5.13e-11	461066	0.00200026	924.097
Hypothyroidism	SS	rs10424978		A	C	0.624328	-0.0775	0.0102	2.77e-14	461066	0.00281744	1302.69
Hypothyroidism	SS	rs1079418		G	A	0.262374	-0.0657	0.011	2.14e-09	461066	0.00167077	771.623
Hypothyroidism	SS	rs10917477		G	A	0.386901	0.064	0.01	1.75e-10	461066	0.00194321	897.69
Hypothyroidism	SS	rs11171710		A	G	0.443916	-0.0698	0.01	3.19e-12	461066	0.00240537	1111.7
Hypothyroidism	SS	rs114285740		C	G	0.0273776	0.1669	0.0301	3.06e-08	461066	0.00148348	684.996
Hypothyroidism	SS	rs11675342		T	C	0.387729	0.0906	0.01	1.4e-19	461066	0.00389725	1803.91
Hypothyroidism	SS	rs11875260		G	A	0.172925	0.0751	0.0135	2.54e-08	461066	0.00161329	745.032
Hypothyroidism	SS	rs12117927		A	C	0.476541	0.0627	0.0105	2.29e-09	461066	0.00196132	906.07
Hypothyroidism	SS	rs12379417		A	G	0.317559	0.0583	0.0103	1.51e-08	461066	0.00147318	680.234
Hypothyroidism	SS	rs12582330		T	G	0.624365	-0.061	0.0109	2.05e-08	461066	0.0017454	806.147
Hypothyroidism	SS	rs12593201		A	G	0.325432	0.0905	0.0112	7.69e-16	461066	0.00359595	1663.94
Hypothyroidism	SS	rs12984428		A	G	0.35604	-0.0659	0.0102	1.11e-10	461066	0.0019914	919.995
Hypothyroidism	SS	rs13090803		T	G	0.190624	0.0829	0.0128	9e-11	461066	0.00212064	979.829
Hypothyroidism	SS	rs13109179		A	G	0.461895	0.0647	0.01	9.42e-11	461066	0.00208089	961.423
Hypothyroidism	SS	rs1364450		C	A	0.126235	0.0886	0.0139	1.97e-10	461066	0.0017317	799.808
Hypothyroidism	SS	rs142997491		G	A	0.0135637	0.2385	0.0412	7.02e-09	461066	0.00152214	702.873
Hypothyroidism	SS	rs1432806		G	A	0.338619	0.0583	0.0105	2.89e-08	461066	0.0015224	702.996
Hypothyroidism	SS	rs1479565		A	G	0.498866	0.0975	0.0101	7.53e-22	461066	0.0047531	2201.95
Hypothyroidism	SS	rs1534430		T	C	0.428394	-0.086	0.0101	1.44e-17	461066	0.00362216	1676.12
Hypothyroidism	SS	rs187707293		A	T	0.0133864	0.2419	0.044	3.99e-08	461066	0.00154565	713.749
Hypothyroidism	SS	rs2111485		G	A	0.479023	0.0813	0.0102	1.43e-15	461066	0.00329903	1526.1
Hypothyroidism	SS	rs2114702		A	T	0.26671	0.07	0.0111	3e-10	461066	0.00191664	885.392
Hypothyroidism	SS	rs2234167		A	G	0.102013	0.0825	0.015	3.75e-08	461066	0.00124699	575.661
Hypothyroidism	SS	rs2247314		C	T	0.376495	-0.086	0.0104	1.06e-16	461066	0.00347237	1606.56
Hypothyroidism	SS	rs229528		T	C	0.496016	0.0903	0.01	2.31e-19	461066	0.00407679	1887.35
Hypothyroidism	SS	rs2445608		A	G	0.430366	-0.0593	0.0101	3.79e-09	461066	0.00172414	796.313
Hypothyroidism	SS	rs244685		G	T	0.79915	-0.0858	0.0132	7.06e-11	461066	0.00236322	1092.18
Hypothyroidism	SS	rs2988277		T	C	0.287022	0.0593	0.0106	2.49e-08	461066	0.00143923	664.534
Hypothyroidism	SS	rs3087243		A	G	0.386088	-0.1466	0.0102	4.77e-47	461066	0.010188	4745.68
Hypothyroidism	SS	rs3118469		T	A	0.295174	0.0803	0.0106	3.82e-14	461066	0.002683	1240.36
Hypothyroidism	SS	rs3184504		C	T	0.668513	-0.1734	0.0102	7.5e-65	461066	0.0133261	6227.19
Hypothyroidism	SS	rs34536443		C	G	0.0440279	-0.1863	0.0263	1.46e-12	461066	0.00292165	1351.02
Hypothyroidism	SS	rs3775291		T	C	0.287788	-0.0649	0.0108	1.65e-09	461066	0.00172664	797.468
Hypothyroidism	SS	rs434294		G	A	0.322802	-0.0683	0.0109	3.36e-10	461066	0.0020395	942.261
Hypothyroidism	SS	rs4409785		C	T	0.142566	0.1069	0.0133	8.04e-16	461066	0.00279384	1291.75
Hypothyroidism	SS	rs4529854		T	C	0.723438	-0.0768	0.0107	6.56e-13	461066	0.00236019	1090.77
Hypothyroidism	SS	rs4835534		C	T	0.156356	-0.1421	0.0132	7.06e-27	461066	0.00532711	2469.29
Hypothyroidism	SS	rs61759532		T	C	0.188941	0.0905	0.0122	1.42e-13	461066	0.00251018	1160.27
Hypothyroidism	SS	rs61877856		T	C	0.197495	-0.0658	0.0115	1.14e-08	461066	0.00137242	633.641
Hypothyroidism	SS	rs6679677		A	C	0.108444	0.3637	0.0159	2.39e-115	461066	0.0255782	12102.8
Hypothyroidism	SS	rs6908626		T	G	0.17075	0.1441	0.0141	2.04e-24	461066	0.00588036	2727.26
Hypothyroidism	SS	rs7030280		T	C	0.745664	0.2075	0.0108	1.02e-82	461066	0.0163312	7654.72
Hypothyroidism	SS	rs71508903		T	C	0.210816	0.0934	0.0125	9.34e-14	461066	0.00290272	1342.24
Hypothyroidism	SS	rs7223956		C	T	0.897005	-0.0902	0.0144	4.27e-10	461066	0.00150333	694.175
Hypothyroidism	SS	rs73192661		T	C	0.428858	-0.1061	0.01	4.05e-26	461066	0.00551466	2556.71
Hypothyroidism	SS	rs736374		A	G	0.375103	0.0832	0.0103	6e-16	461066	0.00324516	1501.1
Hypothyroidism	SS	rs7441808		G	A	0.21091	0.0766	0.0111	5.17e-12	461066	0.00195304	902.239
Hypothyroidism	SS	rs7488011		T	C	0.356485	0.1052	0.0111	2.52e-21	461066	0.00507763	2353.06
Hypothyroidism	SS	rs7574865		G	T	0.74252	-0.1321	0.0117	1.67e-29	461066	0.00667248	3097.11
Hypothyroidism	SS	rs7742626		C	T	0.267343	0.0686	0.0116	3.41e-09	461066	0.00184352	851.55
Hypothyroidism	SS	rs79490353		C	T	0.0241151	0.2006	0.0349	8.82e-09	461066	0.001894	874.911
Hypothyroidism	SS	rs7990020		C	A	0.453482	0.0577	0.0101	9.97e-09	461066	0.00165024	762.122
Hypothyroidism	SS	rs853305		C	T	0.718894	-0.0802	0.0111	4.4e-13	461066	0.00259964	1201.73
Hypothyroidism	SS	rs881858		A	G	0.747899	0.0665	0.0108	8.46e-10	461066	0.0016676	770.153
Hypothyroidism	SS	rs911760		A	C	0.212143	0.0879	0.0125	1.95e-12	461066	0.00258276	1193.9
Hypothyroidism	SS	rs926103		C	T	0.697985	-0.0678	0.0104	7.65e-11	461066	0.00193805	895.298
Hypothyroidism	SS	rs9271365		G	T	0.443466	0.2484	0.0105	4.91e-123	461066	0.0304569	14483.7
Hypothyroidism	SS	rs9277559		C	T	0.331026	-0.133	0.012	1.86e-28	461066	0.00783438	3640.67
Hypothyroidism	SS	rs9497965		T	C	0.409035	0.0827	0.0102	3.71e-16	461066	0.00330646	1529.55
Hypothyroidism	SS	rs9511151		A	G	0.279567	-0.0976	0.0106	3.08e-20	461066	0.00383715	1775.99
Hypothyroidism	SS	rs9902341		T	C	0.172257	0.0801	0.0129	4.68e-10	461066	0.00182965	845.131
Hyperthyroidism	AAPS	rs1794280	6	T	A	0.0985158	0.5463	0.0391	2.29087e-44	461066	0.0530098	25809.1
Hyperthyroidism	AAPS	rs2160215	14	C	T	0.425594	0.2483	0.0226	3.82384e-28	461066	0.0301438	14330.2
Hyperthyroidism	AAPS	rs2856821	6	C	T	0.196264	-0.1879	0.0274	7.69308e-12	461066	0.0111388	5193.54
Hyperthyroidism	AAPS	rs3087243	2	A	G	0.380249	-0.2038	0.0224	7.94145e-20	461066	0.019576	9206
Hyperthyroidism	AAPS	rs4338740	15	C	T	0.207075	0.1844	0.0264	2.8721e-12	461066	0.0111664	5206.54
Hyperthyroidism	AAPS	rs58722186	16	T	C	0.302235	0.1359	0.0233	5.22998e-09	461066	0.00778974	3619.76
Hyperthyroidism	AAPS	rs604912	6	G	A	0.538777	0.1198	0.0217	3.15101e-08	461066	0.00713286	3312.33
Hyperthyroidism	AAPS	rs6131010	20	G	A	0.712807	0.1306	0.0237	3.59799e-08	461066	0.00698332	3242.4
Hyperthyroidism	AAPS	rs6679677	1	A	C	0.111921	0.2936	0.0379	8.79023e-15	461066	0.0171358	8038.46
Hyperthyroidism	AAPS	rs758778	6	C	T	0.203646	0.3072	0.0348	1.02e-18	461066	0.0306094	14558.5
Hyperthyroidism	AAPS	rs9258222	6	A	G	0.0868963	-0.2367	0.0418	1.43599e-08	461066	0.00889094	4136.07
Hyperthyroidism	OS	rs2160215		C	T	0.425594	0.2483	0.0226	3.82e-28	461066	0.0301438	14330.2
Hyperthyroidism	OS	rs2856821		C	T	0.196264	-0.1879	0.0274	7.69e-12	461066	0.0111388	5193.54
Hyperthyroidism	OS	rs3087243		A	G	0.380249	-0.2038	0.0224	7.94e-20	461066	0.019576	9206
Hyperthyroidism	OS	rs4338740		C	T	0.207075	0.1844	0.0264	2.87e-12	461066	0.0111664	5206.54
Hyperthyroidism	OS	rs58722186		T	C	0.302235	0.1359	0.0233	5.23e-09	461066	0.00778974	3619.76
Hyperthyroidism	OS	rs604912		G	A	0.538777	0.1198	0.0217	3.15e-08	461066	0.00713286	3312.33
Hyperthyroidism	OS	rs6131010		G	A	0.712807	0.1306	0.0237	3.6e-08	461066	0.00698332	3242.4
Hyperthyroidism	OS	rs6679677		A	C	0.111921	0.2936	0.0379	8.79e-15	461066	0.0171358	8038.46
Hyperthyroidism	OS	rs758778		C	T	0.203646	0.3072	0.0348	1.02e-18	461066	0.0306094	14558.5
Hyperthyroidism	OS	rs9258222		A	G	0.0868963	-0.2367	0.0418	1.44e-08	461066	0.00889094	4136.07
Hyperthyroidism	PS	rs1794280		T	A	0.0985158	0.5463	0.0391	2.29e-44	461066	0.0530098	25809.1
Hyperthyroidism	PS	rs2160215		C	T	0.425594	0.2483	0.0226	3.82e-28	461066	0.0301438	14330.2
Hyperthyroidism	PS	rs2856821		C	T	0.196264	-0.1879	0.0274	7.69e-12	461066	0.0111388	5193.54
Hyperthyroidism	PS	rs3087243		A	G	0.380249	-0.2038	0.0224	7.94e-20	461066	0.019576	9206
Hyperthyroidism	PS	rs4338740		C	T	0.207075	0.1844	0.0264	2.87e-12	461066	0.0111664	5206.54
Hyperthyroidism	PS	rs58722186		T	C	0.302235	0.1359	0.0233	5.23e-09	461066	0.00778974	3619.76
Hyperthyroidism	PS	rs604912		G	A	0.538777	0.1198	0.0217	3.15e-08	461066	0.00713286	3312.33
Hyperthyroidism	PS	rs6131010		G	A	0.712807	0.1306	0.0237	3.6e-08	461066	0.00698332	3242.4
Hyperthyroidism	PS	rs6679677		A	C	0.111921	0.2936	0.0379	8.79e-15	461066	0.0171358	8038.46
Hyperthyroidism	PS	rs758778		C	T	0.203646	0.3072	0.0348	1.02e-18	461066	0.0306094	14558.5
Hyperthyroidism	PS	rs9258222		A	G	0.0868963	-0.2367	0.0418	1.44e-08	461066	0.00889094	4136.07
Hyperthyroidism	SS	rs1794280		T	A	0.0985158	0.5463	0.0391	2.29e-44	461066	0.0530098	25809.1
Hyperthyroidism	SS	rs2160215		C	T	0.425594	0.2483	0.0226	3.82e-28	461066	0.0301438	14330.2
Hyperthyroidism	SS	rs2856821		C	T	0.196264	-0.1879	0.0274	7.69e-12	461066	0.0111388	5193.54
Hyperthyroidism	SS	rs3087243		A	G	0.380249	-0.2038	0.0224	7.94e-20	461066	0.019576	9206
Hyperthyroidism	SS	rs4338740		C	T	0.207075	0.1844	0.0264	2.87e-12	461066	0.0111664	5206.54
Hyperthyroidism	SS	rs58722186		T	C	0.302235	0.1359	0.0233	5.23e-09	461066	0.00778974	3619.76
Hyperthyroidism	SS	rs604912		G	A	0.538777	0.1198	0.0217	3.15e-08	461066	0.00713286	3312.33
Hyperthyroidism	SS	rs6131010		G	A	0.712807	0.1306	0.0237	3.6e-08	461066	0.00698332	3242.4
Hyperthyroidism	SS	rs6679677		A	C	0.111921	0.2936	0.0379	8.79e-15	461066	0.0171358	8038.46
Hyperthyroidism	SS	rs758778		C	T	0.203646	0.3072	0.0348	1.02e-18	461066	0.0306094	14558.5
Hyperthyroidism	SS	rs9258222		A	G	0.0868963	-0.2367	0.0418	1.44e-08	461066	0.00889094	4136.07
AAPS	Hypothyroidism	rs11679889	2	A	G	0.2858	0.1302	0.0225	7.21e-09	461066	0.00692044	3213
OS	Hypothyroidism	rs9491931		C	A	0.818242	-0.093606	0.0169405	3.28e-08	1200000	0.00260623	3135.64
Abbreviations: SNPs, single nucleotide polymorphisms; Chr, Chromosome; EA, Effect allele; OA, Other allele; EAF, effect allele frequency; SE, standard error; AAPS, asthma-associated pneumonia or sepsis; OS, other sepsis; PS, puerperal sepsis; SS, streptococcal sepsis.

## Sheet: S2
Supplementary Table S2. MR analysis results for the association of thyroid dysfunction with sepsis.
Exposure/outcome	Methods	nSNP	OR (95%CI)	P-value	Test of heterogeneity		Intercept term			Global test
					Q	P-value	Intercept	SE	P-value	RSSobs	P-value
Hypothyroidism/ Puerperal sepsis	MR Egger	63	0.948 (0.818,1.098)	0.479	71.599	0.166	0.004	0.008	0.646	74.058	0.167
	WMe	63	0.997 (0.899,1.106)	0.96
	IVW	63	0.978 (0.914,1.045)	0.508	71.849	0.184
	SM	63	1.019 (0.851,1.221)	0.836
	WMo	63	0.983 (0.876,1.103)	0.772
Hypothyroidism/ Streptococcal septicaemia	MR Egger	63	0.986 (0.815,0.986)	0.884	71.43	0.17	0.004	0.01	0.665	73.852	0.203
	WMe	63	1.048 (0.917,1.048)	0.491
	IVW	63	1.024 (0.939,1.024)	0.598	71.652	0.188
	SM	63	1.006 (0.770,1.006)	0.963
	WMo	63	1.001 (0.849,1.001)	0.993
Hyperthyroidism/ Asthma-associated pneumonia or sepsis	MR Egger	11	1.158(0.950,1.413)	0.181	13.566	0.139	-0.029	0.023	0.238	19.59	0.11
	WMe	11	1.040(0.945,1.145)	0.423
	IVW	11	1.031(0.946,1.123)	0.484	15.972	0.1
	SM	11	1.039(0.890,1.213)	0.636
	WMo	11	1.037(0.929,1.158)	0.528
Hyperthyroidism/ Other sepsis	MR Egger	10	1.351(1.134,1.609)	0.01	9.721	0.285	-0.022	0.018	0.121	22.858	0.101
	WMe	10	1.010(0.934,1.092)	0.799
	IVW	10	1.060(0.987,1.139)	0.108	19.605	0.02
	SM	10	1.019(0.895,1.160)	0.779
	WMo	10	1.001(0.890,1.125)	0.987
Hyperthyroidism/ Puerperal sepsis	MR Egger	11	1.128(0.906 ,1.405)	0.308	15.051	0.09	-0.034	0.026	0.218	20.165	0.105
	WMe	11	1.012(0.916,1.119)	0.81
	IVW	11	0.987(0.896,1.086)	0.786	17.984	0.055
	SM	11	1.011(0.879,1.163)	0.878
	WMo	11	1.014(0.916,1.123)	0.793
Hyperthyroidism/Streptococcal septicaemia	MR Egger	11	1.196(0.962,1.488)	0.142	6.139	0.726	-0.056	0.026	0.056	14.394	0.326
	WMe	11	0.951(0.839,1.078)	0.431
	IVW	11	0.959(0.871,1.057)	0.399	10.932	0.363
	SM	11	0.974(0.787,1.205)	0.812
	WMo	11	1.009(0.866,1.174)	0.915
Asthma-associated pneumonia or sepsis/ Hypothyroidism	WR	1	0.887 (0.754,1.044)	0.149
Other sepsis/ Hypothyroidism	WR	1	0.890(0.685,1.156)	0.383
Abbreviations: nSNP, numbers of single-nucleotide polymorphism; WMe, Weighted Median; IVW, Inverse Variance Weighted; SM, Simple Mode; WMo, Weighted Mode; WR, Wald Ratio.
